# Supplementary material for: Substrates in Organic Mint Cultivation: Growth, Phytochemistry and Biological Activities
Source: Plants (Basel). 2025 Sep 17;14(18):2886. doi: 10.3390/plants14182886 (PMC12473572; doi:10.3390/plants14182886)
Supplement: Supplementary file 1 [file plants-14-02886-s001.zip]

Archive with 1 entries (1 files):
- plants-3820377-supplementary.pdf
